# Supplementary material for: Effects of Insect-Resistant Maize HGK60 on Community Diversity of Bacteria and Fungi in Rhizosphere Soil
Source: Plants (Basel). 2022 Oct 24;11(21):2824. doi: 10.3390/plants11212824 (PMC9653938; doi:10.3390/plants11212824)
Supplement: Supplementary file 1 [file plants-11-02824-s001.zip]

Archive with 6 entries (5 files):
- supplementary materials/
- supplementary materials/Figure S1 The phylogenetic classification based on 16S rRNA V3V4 hypervariable sequences at the phylum level for all samples.pdf
- supplementary materials/Figure S2 Heat maps of the soil rhizosphere bacterial composition at the genus level.pdf
- supplementary materials/Figure S3 The phylogenetic classification based on internal transcribed spacer (ITS) sequences at the phylum level for all samples.pdf
- supplementary materials/Figure S4 Heat maps of the soil rhizosphere fungal composition at the genus level.pdf
- supplementary materials/Tables-S1¿CS10.xlsx
