# Supplementary material for: Effects of Insect-Resistant Maize HGK60 on Community Diversity of Bacteria and Fungi in Rhizosphere Soil
Source: Plants (Basel). 2022 Oct 24;11(21):2824. doi: 10.3390/plants11212824 (PMC9653938; doi:10.3390/plants11212824)
Supplement: Supplementary file 1 [file plants-11-02824-s001.zip › supplementary materials/Tables-S1¿CS10.xlsx]

## Sheet: Table S1
Table S1 Data statistics and quality control 16S rDNA amplicon sequencing
	Sample Name	Raw PE	Raw tags	Clean tags	Effective tags	AvgLen (nt)	Q20	Q30	GC %	Effective %
Heading stage	HGK60_1	79834	79244	78750	60311	417	98.62	95.43	56.1	75.55
	HGK60_2	81058	81023	80689	62330	416	98.7	95.64	56.14	76.9
	HGK60_3	86318	85555	85077	67688	417	98.65	95.48	56.24	78.42
	ZD958_1	80077	78900	78452	61844	416	98.71	95.6	56.03	77.23
	ZD958_2	81098	80183	79724	60472	417	98.7	95.65	56.6	74.57
	ZD958_3	75220	75086	74789	59305	416	98.67	95.57	56.16	78.84
Milk stage	HGK60_1	85895	85306	84866	65571	419	98.51	95.1	55.6	76.34
	HGK60_2	80198	79461	78992	61292	418	98.54	95.23	55.34	76.43
	HGK60_3	80627	79358	78772	61918	418	98.48	95.06	55.04	76.8
	ZD958_1	84386	83109	82530	64716	416	98.66	95.55	55.91	76.69
	ZD958_2	74493	74145	73871	58793	417	98.7	95.58	56.04	78.92
	ZD958_3	74741	73776	73333	56215	416	98.62	95.5	55.87	75.21
Dough stage	HGK60_1	81408	80532	79997	63314	416	98.61	95.42	55.52	77.77
	HGK60_2	83146	81499	80789	61922	418	98.52	95.13	55.18	74.47
	HGK60_3	77362	77005	76655	61294	417	98.58	95.37	55.65	79.23
	ZD958_1	86259	86023	85644	68495	415	98.72	95.68	57.03	79.41
	ZD958_2	83404	81945	81273	64295	414	98.72	95.72	56.88	77.09
	ZD958_3	79800	79679	79356	63594	415	98.74	95.8	56.99	79.69
Post harvest stage	HGK60_1	86250	84628	84108	64986	415	98.72	95.64	55.67	75.35
	HGK60_2	84938	84707	84294	64729	417	98.62	95.43	55.36	76.21
	HGK60_3	67900	67359	67059	53383	416	98.67	95.58	56.08	78.62
	ZD958_1	80630	80523	80096	62696	415	98.69	95.63	56.11	77.76
	ZD958_2	82344	81221	80743	63244	414	98.63	95.51	56.8	76.8
	ZD958_3	73113	72140	71698	56403	415	98.7	95.67	56.78	77.14
Note: Raw PE indicates original PE reads; Raw tags is the splicing sequence of original reads; Clean tags is a sequence that filters low-quality and short-length raw tags; Effective tags are tags sequences that are finally used for subsequent analysis after filtering chimeras; Avglen is the average length of effective tags; Q20 and Q30 are the percentages of bases with base quality values greater…

## Sheet: Table S2
Table S2 Data statistics and quality control for ITS amplicon sequencing
	Sample Name	Raw PE	Raw tags	Clean tags	Effective tags	AvgLen (nt)	Q20	Q30	GC %	Effective %
Heading stage	HGK60_1	78988	77782	77218	72965	236	99.18	97.42	48.67	92.37
	HGK60_2	83314	82037	81564	76164	238	99.28	97.64	48.75	91.42
	HGK60_3	53201	51521	51272	47712	234	99.22	97.6	48.15	89.68
	ZD958_1	79861	78899	78242	72697	235	99.07	97.2	48.82	91.03
	ZD958_2	81990	80117	79546	73370	235	99.21	97.55	48.95	89.49
	ZD958_3	78609	76257	75620	60677	247	99.13	97.17	49.81	77.19
Milk stage	HGK60_1	89831	89416	88883	84387	235	99.28	97.69	48.75	93.94
	HGK60_2	81652	79982	79371	73016	239	99.11	97.26	48.42	89.42
	HGK60_3	86363	83453	82990	75396	234	99.31	97.77	48.68	87.3
	ZD958_1	90561	88951	88275	79138	234	99.25	97.66	48.65	87.39
	ZD958_2	87335	85569	84973	78721	236	99.26	97.71	47.62	90.14
	ZD958_3	77733	77375	76848	71269	233	99.25	97.65	48.55	91.68
Dough stage	HGK60_1	84845	83638	83095	75073	232	99.22	97.59	48.01	88.48
	HGK60_2	80494	77927	77375	68362	233	99.24	97.65	47.79	84.93
	HGK60_3	80186	77856	77347	70495	233	99.23	97.58	47.96	87.91
	ZD958_1	85981	85539	84945	80829	235	99.24	97.6	47.97	94.01
	ZD958_2	83428	81272	80749	76050	235	99.27	97.64	47.17	91.16
	ZD958_3	82984	80675	80171	75803	235	99.3	97.74	47.73	91.35
Post harvest stage	HGK60_1	84874	82578	81975	75463	237	99.2	97.47	48.08	88.91
	HGK60_2	84730	83305	82751	77269	238	99.27	97.6	46.89	91.19
	HGK60_3	87940	85896	85397	78418	237	99.26	97.63	48.16	89.17
	ZD958_1	85084	82714	82273	76259	232	99.31	97.8	48.17	89.63
	ZD958_2	84278	82117	81499	76803	238	99.19	97.5	47.5	91.13
	ZD958_3	86523	84344	83772	78430	240	99.15	97.33	47.24	90.65
Note: Raw PE indicates original PE reads; Raw tags is the splicing sequence of original reads; Clean tags is a sequence that filters low-quality and short-length raw tags; Effective tags are tags sequences that are finally used for subsequent analysis after filtering chimeras; Avglen is the average length of effective tags; Q20 and Q30 are the percentages of bases with base quality values greater…

## Sheet: Table S3
Table S3 Comparative analysis of the relative abundance (％) of main bacteria phyla in the rhizosphere of HGK60 and ZD958
	Group	Proteobacteria	Actinobacteriota	Acidobacteriota	Firmicutes	Bacteroidota	Chloroflexi	Crenarchaeota	Verrucomicrobiota	Myxococcota
Heading stage	HGK60	21.58±2.86a	14.84±0.65a	11.45±0.56a	3.89±0.70a	4.83±1.01a	5.08±0.61a	2.54±1.23a	3.38±0.67a	3.34±0.14a
	ZD958	17.64±2.70a	12.14±1.06a	14.56±0.98b	3.37±1.57a	5.55±0.68a	4.53±0.28a	4.74±0.40a	2.24±0.33a	3.51±0.43a
Milk stage	HGK60	28.77±3.25a	12.23±0.81a	10.93±1.09a	7.87±5.09a	5.29±0.41a	3.40±0.27a	1.88±0.84a	1.83±0.22a	2.42±0.31a
	ZD958	23.67±2.44a	12.42±2.22a	11.70±1.05a	4.27±1.57a	7.89±2.99a	4.59±0.30b	3.01±1.41a	1.30±0.11a	2.46±0.28a
Dough stage	HGK60	31.60±5.70a	19.11±1.47a	6.76±0.47a	6.35±3.44a	4.73±1.27a	6.13±1.00a	1.50±0.38a	1.30±0.08a	2.11±0.04a
	ZD958	18.80±1.08a	22.11±2.92a	4.75±0.72a	6.75±1.05a	4.55±1.33a	8.11±0.68a	2.27±0.69a	1.03±0.22a	2.53±0.32a
Post harvest stage	HGK60	23.36±5.07a	13.76±1.05a	8.91±1.19a	7.96±2.69a	8.06±1.44a	6.20±0.67a	3.60±1.94a	1.30±0.42a	2.42±0.31a
	ZD958	17.73±1.29a	16.99±1.86a	8.24±0.24a	6.36±2.09a	6.19±3.38a	6.27±0.68a	4.72±1.39a	1.95±0.22a	2.85±0.50a
All values were given as mean ± SD, and the same letter meaned there were no significant difference between HGK60 and ZD958 at p < 0.01 level according to the t-test (n = 3).

## Sheet: Table S4
Table S4 The relative abundance of main fungi phyla in the rhizosphere of HGK60 and ZD958
	Group	Ascomycota	Mortierellomycota	Chytridiomycota	Basidiomycota	Rozellomycota	Mucoromycota	Glomeromycota	Zoopagomycota	Kickxellomycota	Aphelidiomycota	Others
Heading stage	HGK60	0.7761	0.103991	0.002538	0.012495	0.000273	0.000158	0.001423	0.000345	7.2e-05	7e-06	0.102597
	ZD958	0.788861	0.081705	0.032962	0.016154	0.005133	0.000316	0.000532	0.000194	2.9e-05	2.2e-05	0.074092
Milk stage	HGK60	0.776834	0.073725	0.00481	0.027463	0.002876	0.000115	0.00069	0.000971	7e-06	0.000115	0.112396
	ZD958	0.768767	0.112043	0.002092	0.014522	0.002243	0.000295	0.000971	0.000295	5e-05	7e-06	0.098715
Dough stage	HGK60	0.806892	0.072467	0.000719	0.015248	0.000582	7.9e-05	0.000431	0.000654	2.9e-05	0	0.102899
	ZD958	0.823254	0.072409	0.001747	0.013703	0.002336	0.000259	0.000316	6.5e-05	5e-05	1.4e-05	0.085846
Post harvest stage	HGK60	0.773821	0.068161	0.006104	0.014292	0.000805	0.000173	0.000431	0.00051	5e-05	2.9e-05	0.135624
	ZD958	0.811766	0.071475	0.001423	0.018893	0.003638	0.000122	0.000999	0.000173	2.9e-05	2.2e-05	0.091461

## Sheet: Table S5
Table S5 Comparative analysis of the relative abundance of top4 fungal phyla between HGK60 and ZD958
	Group	Ascomycota	Mortierellomycota	Chytridiomycota	Basidiomycota
Heading stage	HGK60	77.61±1.07a	10.4±1.05a	0.25±0.24a	1.25±0.5a			％
	ZD958	78.89±2.2a	8.17±2.62a	3.29±5.4a	1.62±0.76a
Milk stage	HGK60	77.67±2.08a	7.38±0.98a	0.48±0.34a	2.75±2.74a
	ZD958	76.85±5.08a	11.21±5.29a	0.21±0.15a	1.47±0.2a
Dough stage	HGK60	80.69±1.08a	7.26±0.8a	0.07±0.03a	1.52±0.25a
	ZD958	82.34±2.94a	7.24±2.76a	0.17±0.11a	1.37±0.39a
Post harvest stage	HGK60	77.39±6.21a	6.83±2.45a	0.61±0.81a	1.43±0.64a
	ZD958	81.17±3.41a	7.15±2.62a	0.14±0.04a	1.89±0.65a
All values were given as mean ± SD, and the same letter meaned there were no significant difference between HGK60 and ZD958 at p < 0.01 level according to the t-test (n = 3).

## Sheet: Table S6
Table S6 Comparative analysis of the relative abundance of classes belonged to Ascomycota between HGK60 and ZD958
	Group	Ascomycota	Mortierellomycota	Chytridiomycota	Basidiomycota
Heading stage	HGK60	52.47±1.11a	21.72±1.99a	1.92±0.37a	0.4±0.19a
	ZD958	57.08±2.63a	19.56±2.74a	1.19±0.91a	0.7±0.13a
Milk stage	HGK60	58.55±2.78a	16.94±3.61a	1.3±0.26a	0.39±0.06a
	ZD958	54.1±4.02a	19.99±1.32a	1.72±0.69a	0.67±0.11a
Dough stage	HGK60	46.23±1.19a	32.62±1.4a	1.3±0.74a	0.24±0.02a
	ZD958	40.47±2.85a	40.23±2.54a	1.24±0.77a	0.18±0.04a
Post harvest stage	HGK60	41.43±2.85a	33.6±2.48a	1.3±0.74a	0.75±0.45a
	ZD958	42.69±10.27a	36.67±13.36a	0.58±0.13a	0.65±0.32a
All values were given as mean ± SD, and the same letter meaned there were no significant difference between HGK60 and ZD958 at p < 0.01 level according to the t-test (n = 3).

## Sheet: Table S7
Table S7 Comparative analysis of the relative abundance (×104) of AMF between HGK60 and ZD958
	Group	Rhizophagus	unidentified	Glomus	Acaulospora	unidentified_GS24_sp	Funneliformis	Paraglomus	unidentified	Septoglomus	Dentiscutata	Claroideoglomus	Rhizoglomus	Corymbiglomus	unidentified_Glomerales_sp	Sacculospora
Heading stage	HGK60	0.29±0.33a	0.29±0.5a	1.8±0.87a	0±0a	0.65±0.37a	0.65±0.57a	1.08±0.78a	1.15±0.45a	0.36±0.33a	0±0a	0.07±0.12a	0±0a	0.07±0.12a	0±0a	0.07±0.12a
	ZD958	0±0a	0±0a	1.15±0.76a	0±0a	0.14±0.12a	0.5±0.25a	0.5±0.25a	0.43±0.43a	0±0a	0±0a	0±0a	0±0a	0±0a	0±0a	0±0a
Milk stage	HGK60	0.07±0.12a	0.14±0.25a	0.5±0.69a	0±0a	0.29±0.25a	1.65±1.65a	0.22±0.22a	0.79±0.45a	0.14±0.25a	0±0a	0±0a	0±0a	0.14±0.12a	0±0a	0±0a
	ZD958	0.36±0.12a	0±0a	1.37±0.97a	0±0a	0±0a	0.86±0.37a	1.29±1.14a	0.79±0.54a	0.29±0.33a	0±0a	0.36±0.62a	0±0a	0.14±0.25a	0±0a	0±0a
Dough stage	HGK60	0.5±0.45a	0.58±0.45a	0.79±0.69a	0±0a	0.36±0.45a	0.58±1a	0.93±0.76a	1.29±1.35a	0±0a	0±0a	0±0a	0±0a	0.07±0.12a	0±0a	0.07±0.12a
	ZD958	0±0a	0.29±0.12a	0.65±0.65a	0±0a	0.36±0.12a	0±0a	0.43±0.22a	0.29±0.33a	0.14±0.12a	0±0a	0±0a	0±0a	0.07±0.12a	0±0a	0±0a
Post harvest stage	HGK60	0±0a	0.58±0.33a	0.14±0.12a	0±0a	0.22±0.22a	0.65±0.78a	0.43±0.22a	0.5±0.25a	0.07±0.12a	0±0a	0±0a	0.14±0.25a	0.14±0.25a	0±0a	0±0a
	ZD958	0.58±1a	0.29±0.25a	1.8±2.57a	0.07±0.12a	0.65±0.37a	0.43±0.75a	1.8±1.32a	1.22±1.11a	0.72±0.76a	0±0a	0.29±0.5a	0.22±0.37a	0.14±0.25a	0±0a	0±0a
All values were given as mean ± SD, and the same letter meaned there were no significant difference between HGK60 and ZD958 at p < 0.01 level according to the t-test three replicates.

## Sheet: Table S8
Table S8 The spearman correlation of bacterial alpha diversity and cultivars or growth stages
		OTUs	shannon	simpson	chao1	ace	PD_whole_tree
Correlation coefficient	cultivar	0.300965	0.240824	0.0366126	0.216695	0.228733	-0.0862818
	stage	0.00538382	-0.481957	-0.499396	-0.0215353	-0.0376867	-0.016537
P value	cultivar	0.152977	0.256965	0.865131	0.309124	0.282342	0.688511
	stage	0.980081	0.0170852	0.0129717	0.92044	0.861212	0.938866

## Sheet: Table S9
Table S9 The spearman correlation of fungal alpha diversity and cultivars or growth stages
		OTUs	shannon	simpson	chao1	ace	PD_whole_tree
Correlation coefficient	cultivar	0.261994	-0.0500704	-0.0848101	0.350454	0.335049	-0.0962785
	stage	0.309217	-0.123918	-0.218072	0.465662	0.430261	0.217853
P value	cultivar	0.161934	0.792737	0.655894	0.0576085	0.0703142	0.612779
	stage	0.0963684	0.514138	0.246997	0.00950638	0.0176308	0.247482

## Sheet: Table S10
Table S10 The primers for PCR amplification
Primer	Sequence(5'-3')
338F	ACTCCTACGGGAGGCAGCA
806R	GGACTACHVGGGTWTCTAAT
ITS1F	CTTGGTCATTTAGAGGAAGTAA
ITS2	GCTGCGTTCTTCATCGATGC
